# Supplementary material for: Low-Density Lipoprotein Cholesterol Reductions of not Less Than 60 mg/dL Prevent Hemorrhagic Stroke in Hypertensive Populations: A Meta-analysis
Source: Rev Cardiovasc Med. 2025 May 27;26(5):36363. doi: 10.31083/RCM36363 (PMC12135648; doi:10.31083/RCM36363)
Supplement: Supplementary file 1 [file 2153-8174-26-5-36363-s1.zip]

Archive with 7 entries (7 files):
- PRISMA_2020_checklist.docx
- supplement material.docx
- supplemental figure 1 Risk of bias.png
- supplemental figure 2 funnel plot.png
- supplemental figure 3 sensitivity analysis.png
- supplemental table 1 study characteristics.docx
- supplemental table 2 NOS.docx
